# Supplementary material for: Sex Differences in Salivary Oxytocin and Cortisol Concentration Changes during Cooking in a Small Group
Source: Behav Sci (Basel). 2018 Nov 3;8(11):101. doi: 10.3390/bs8110101 (PMC6262286; doi:10.3390/bs8110101)
Supplement: Supplementary file 1 [file behavsci-08-00101-s001.zip]

Archive with 3 entries (2 files):
- figures-supple/
- figures-supple/Supplemental Figure 1.TIF
- figures-supple/Supplemental Figure 2.TIF
